# Supplementary material for: Biomass-Derived Sustainable Electrode Material for Low-Grade Heat Harvesting
Source: Nanomaterials (Basel). 2023 Apr 27;13(9):1488. doi: 10.3390/nano13091488 (PMC10180141; doi:10.3390/nano13091488)
Supplement: Supplementary file 1 [file nanomaterials-13-01488-s001.zip]

Archive with 1 entries (1 files):
- nanomaterials-2343573-supplementary.pdf
